# Supplementary material for: Case report: Single gene testing and comprehensive genomic profiling in non-small cell lung cancer—a case series of divergent results from a large reference laboratory
Source: Front Oncol. 2024 Oct 31;14:1445668. doi: 10.3389/fonc.2024.1445668 (PMC11560755; doi:10.3389/fonc.2024.1445668)
Supplement: Supplementary file 1 [file Table1.xlsx]

## Sheet: Sheet1
Single Gene Test	Commercial Test Code	Additional Information
ALK Gene Rearrangements by FISH	512084	https://www.labcorp.com/tests/512084/alk-fish-non-small-cell-lung-cancer
C-MET Oncology FISH for Amplification	510890	https://www.labcorp.com/tests/510890/c-met-oncology-fish
RET Gene Rearrangements by FISH	510315	https://www.labcorp.com/tests/510315/ret-oncology-fish
ROS1 Gene Rearrangements by FISH	510312	https://www.labcorp.com/tests/510312/ros1-oncology-fish
BRAF Mutation Detection by SNaPshot Multiplex PCR	481030	https://www.labcorp.com/tests/481030/i-braf-i-gene-mutation-analysis
EGFR Mutation Detection by SNaPshot Multiplex PCR	489360	https://www.labcorp.com/tests/489360/epidermal-growth-factor-receptor-egfr-gene-mutation-analysis-non-small-cell-lung-cancer-single-base-extension
KRAS Mutation Detection by SNaPshot Multiplex PCR	481075	https://www.labcorp.com/tests/481075/i-kras-i-gene-mutation-analysis-extended
PD-L1 Quantitative by IHC (22C3 Antibody)	452366	https://www.labcorp.com/tests/452366/pd-l1-quantitative-by-ihc
